# Supplementary material for: How Stressful Is Examining Children with Symptoms of Child Abuse?—Measurement of Stress Appraisal (SAM) in German Physicians with Key Expertise in Pediatrics
Source: Children (Basel). 2022 Oct 19;9(10):1578. doi: 10.3390/children9101578 (PMC9600667; doi:10.3390/children9101578)
Supplement: Supplementary file 1 [file children-09-01578-s001.zip]

Archive with 1 entries (1 files):
- children-1958268-supplementary.pdf
